# Supplementary material for: Malaria Severity in the Elimination Continuum: A Retrospective Cohort Study between Beitbridge and Lupane Districts in Zimbabwe, 2021–2023
Source: Int J Environ Res Public Health. 2024 Jul 4;21(7):877. doi: 10.3390/ijerph21070877 (PMC11276829; doi:10.3390/ijerph21070877)
Supplement: Supplementary file 1 [file ijerph-21-00877-s001.zip]

Archive with 1 entries (1 files):
- ijerph-3039892-supplementary.pdf
